# Supplementary material for: Metabolic Reprogramming by 3-Iodothyronamine (T1AM): A New Perspective to Reverse Obesity through Co-Regulation of Sirtuin 4 and 6 Expression
Source: Int J Mol Sci. 2018 May 22;19(5):1535. doi: 10.3390/ijms19051535 (PMC5983833; doi:10.3390/ijms19051535)
Supplement: Supplementary file 1 [file ijms-19-01535-s001.zip]

Archive with 1 entries (1 files):
- ijms-301382-supplementary.pdf
